# Supplementary material for: Arginine modulates the pH, microbial composition, and matrix architecture of biofilms from caries-active patients
Source: Int J Oral Sci. 2025 Nov 20;17:70. doi: 10.1038/s41368-025-00404-5 (PMC12630650; doi:10.1038/s41368-025-00404-5)
Supplement: Supplementary file 2 — Supplementary Table 6 [file 41368_2025_404_MOESM2_ESM.xlsx]

## Sheet: FLBA
Outcome (% microbial cells)	Lectin	Estimated mean (NoARG) and 95% CI	Estimated mean (ARG) and 95% CI	Contrast ARG-NoARG (estimate)	Standard Error	Degrees of freedom	t.ratio	P value
Total biovolume	MNA-G	31.70 (14.50-49.00)	30.90 (13.70-48.10)	-0.817	0.0293	152	0.279	0.7805
Total biovolume (bottom)	MNA-G	59.02 (41.19-76.90)	35.82 (17.98-53.70)	-23.2	0.0407	152	5.702	<.0001
Total biovolume (middle)	MNA-G	27.79 (9.96-45.60)	35.06 (17.22-52.90)	7.27	0.0407	152	-1.785	0.0762
Total biovolume (top)	MNA-G	8.39 (-9.44-26.20)	21.88 (4.04-39.70)	13.49	0.0407	152	-3.314	0.0012
Intercellular biovolume	MNA-G	8.66 (3.14-14.20)	6.02 (0.49-11.50)	-2.65	0.014	152	1.883	0.0616
Intercellular biovolume (bottom)	MNA-G	17.79 (11.74-23.84)	8.08 (2.33-14.12)	-9.711	0.0206	152	4.722	<.0001
Intercellular biovolume (middle)	MNA-G	6.41 (0.38-12.46)	5.53 (-0.52-11.57)	-0.888	0.0206	152	0.432	0.6665
Intercellular biovolume (top)	MNA-G	1.78 (-4.26-7.83)	4.45 (-1.60-10.49)	2.664	0.0206	152	-1.295	0.1971
Total biovolume	AAL	87.80 (49.30-126.20)	60.90 (22.50-99.40)	-26.8	0.103	152	2.611	0.0099
Total biovolume (bottom)	AAL	96.70 (54.34-139.10)	79.00 (36.63-121.40)	-17.7	0.15	152	1.18	0.2397
Total biovolume (middle)	AAL	71.80 (29.44-114.20)	62.30 (19.93-104.70)	-9.5	0.15	152	0.633	0.5276
Total biovolume (top)	AAL	94.70 (52.36-137.10)	41.50 (-0.89-83.90)	-53.2	0.15	152	3.548	0.0005
Intercellular biovolume	AAL	40.80 (4.18-77.40)	16.10 (-20.45-52.70)	-24.6	0.0897	152	2.745	0.0068
Intercellular biovolume (bottom)	AAL	37.87 (-2.58-78.30)	24.86 (-15.59-65.30)	-13.01	0.139	152	0.939	0.3492
Intercellular biovolume (middle)	AAL	20.66 (-19.79-61.10)	14.48 (-25.97-54.90)	-6.18	0.139	152	0.446	0.6563
Intercellular biovolume (top)	AAL	63.78 (23.34-104.20)	9.09 (-31.36-49.50)	-54.69	0.139	152	3.946	0.0001
